# Supplementary material for: Comparative analysis of single-cell transcriptome reveals heterogeneity and commonality in the immune microenvironment of colorectal cancer and inflammatory bowel disease
Source: Front Immunol. 2024 Mar 11;15:1356075. doi: 10.3389/fimmu.2024.1356075 (PMC10961339; doi:10.3389/fimmu.2024.1356075)
Supplement: Supplementary Table 2 — Number of cell types in different organism parts. [file Table_2.xlsx]

## Sheet: Sheet1
Organism	Disease	B&Plasma	CD4 T	CD8 T	Endothelial	Epithelial	Fibroblast	MAST	Mono-Macrophage	NK cell	Total
Colon	Tumor	21927	30562	21802	4002	31255	7125	1476	13868	256	132273
	Normal	6782	2968	3490	1166	2110	4312	308	1402	806	23344
Rectum	Tumor	276	1117	1109	79	2270	175	0	702	0	5728
	Normal	1206	660	618	163	162	431	79	90	91	3500
Cecum	Tumor	2400	3007	2526	244	3170	375	40	815	9	12586
