# Supplementary material for: Comparative analysis of single-cell transcriptome reveals heterogeneity and commonality in the immune microenvironment of colorectal cancer and inflammatory bowel disease
Source: Front Immunol. 2024 Mar 11;15:1356075. doi: 10.3389/fimmu.2024.1356075 (PMC10961339; doi:10.3389/fimmu.2024.1356075)
Supplement: Supplementary Table 3 — MP genes in CRC malignant cells, CRC non-malignant cells and IBD epithelial cells. [file Table_3.xls]

## Sheet: MP_list.CRC2IBD
CRC_Malignant_MP_1	CRC_Epithelial_MP_1	CRC_Epithelial_MP_2	IBD_Epithelial_MP_1
CDK1	BIRC5	CD2	CD52
CDKN3	CCNB1	CD3D	EVL
MAD2L1	UBE2C	CD3E	PTPRC
PTTG1	CCNA2	CD52	SRGN
TPX2	CCNB2	CD53	ATP5L
UBE2C	CDC20	CXCR4	CD2
BIRC5	HMGB2	IL7R	CD3D
CCNA2	MAD2L1	LAPTM5	CD3G
CCNB2	NUSAP1	PTPRC	FYB
CDC20	PTTG1	CD3G	HN1
CDCA3	STMN1	CD69	KLRB1
CENPA	TPX2	EVL	LCP1
CKAP2	CDK1	GPR183	RORA
HMGB2	CDKN3	HCST	TRBC1
NEK2	NUF2	KLRB1	TRBC2
NUSAP1	PBK	LTB	KIAA0101
RACGAP1	TOP2A	SLA	CCL5
STMN1	UBE2T	SRGN	TRAC
TROAP	ARHGAP11A	TRAC	CORO1A
UBE2S	ASPM	TRBC2	GMFG
UBE2T	AURKA	CLEC2D	LINC00152
ANLN	AURKB	GMFG	ATP5E
CCNB1	CDCA3	LCK	TNFRSF18
CENPN	CENPF	LIMD2	C14ORF166
CENPW	CENPN	RGS1	ARHGDIB
CEP55	CENPW	TSC22D3	BATF
CKS1B	CKS2	VIM	SPOCK2
FOXM1	DLGAP5	ARHGDIB	ATP5G2
H2AFZ	GTSE1	CCL5	C19ORF43
MND1	HMMR	CD37	LCK
MYBL2	KIF2C	CD48	CXCR4
NUF2	PLK1	CD6	LTB
PBK	TROAP	CORO1A	CCDC109B
PRC1	TUBA1B	CYTIP	CD96
PRR11	CKAP2	GIMAP7	CD7
RRM2	NEK2	RHOH	GNB2L1
SPC25	PRC1	SPOCK2	IL2RG
TK1	RACGAP1	TRBC1	CD247
TOP2A	RRM2	LCP1	CD69
NMU	CENPA	SLC2A3	ZEB2
DTYMK	TACC3	CD7	LAPTM5
HMMR	CDCA8	ACAP1	RAC2
CDCA5	KPNA2	SAMSN1	CST7
PLK1	RANBP1	RAC2	SIT1
RNASEH2A	CEP55	ITM2A	LIMD2
GINS2	CENPE	IKZF1	SH2D1A
HMGN2	CKS1B	GYPC	CTLA4
ARHGAP11B	BUB1	GPR171	EVI2A
ZWINT	ANLN	EVI2A	LAT
FEN1	H2AFZ	2023-09-06	FYN
