# Supplementary material for: Comparative analysis of single-cell transcriptome reveals heterogeneity and commonality in the immune microenvironment of colorectal cancer and inflammatory bowel disease
Source: Front Immunol. 2024 Mar 11;15:1356075. doi: 10.3389/fimmu.2024.1356075 (PMC10961339; doi:10.3389/fimmu.2024.1356075)
Supplement: Supplementary Table 4 — MP genes in CRC and IBD immune cells. [file Table_4.xls]

## Sheet: MP_list.CRC2IBD.immune
CRC_immune_CRC_MP_1	CRC_immune_CRC_MP_2	CRC_immune_CRC_MP_3	CRC_immune_CRC_MP_4	CRC_immune_CRC_MP_5	CRC_immune_CRC_MP_6	CRC_immune_CRC_MP_7	IBD_immune_IBD_MP_1	IBD_immune_IBD_MP_2
NUSAP1	TRBC1	MSR1	AIF1	CD22	CD38	AQP9	C1ORF63	ATP5E
CDK1	CCL5	CTSB	CFP	CD79A	DERL3	BCL2A1	ATHL1	ATP5G2
MKI67	GZMA	FCGR3A	CPVL	CD79B	FCRL5	C15ORF48	MT-ATP6	ATP5J2
AURKB	LTB	LGMN	LST1	MS4A1	FKBP11	CCL3	MT-CO2	ATP5L
TOP2A	S100A4	MS4A4A	LYZ	TNFRSF13C	HERPUD1	CXCL2	MT-ND1	C14ORF2
BIRC5	KLRB1	TREM2	MS4A6A	VPREB3	JSRP1	CXCL3	MT-ND4L	FYB
SPC25	NKG7	CTSL	CLEC4A	CD19	MZB1	CXCL8	MT-ND5	GNB2L1
STMN1	CD69	FPR3	MNDA	CD72	PIM2	EREG	LINC-PINT	GIMAP1
TYMS	CD27	APOC1	FGL2	HLA-DMB	SDC1	IL1A	MT-CYB	IL2RG
ZWINT	IL2RB	C1QA	CSTA	IRF8	SEC11C	IL1B	MT-ND4	TCEB2
CDKN3	TIGIT	C1QB	FCER1G	PAX5	SPAG4	IL1RN	SIK1	ATP5D
GTSE1	TNFRSF18	C1QC	SPI1	BANK1	SSR4	KYNU	AIM1	ATP5G3
RRM2	ALOX5AP	CD68	TYROBP	CD74	XBP1	NAMPT	MATR3	ATP5I
UBE2C	CRIP1	ACP5	CD1C	CD83	ZBP1	OLR1	MIR24-2	ATPIF1
CCNA2	CTSW	APOE	CD1E	HLA-DMA	IGHG1	PLAUR	MT-ATP8	HN1
CDT1	DUSP4	CD14	CD86	HLA-DQA1	IGHG2	PTGS2	MT-CO1	MRP63
KIFC1	GZMB	CD163	CLEC10A	HLA-DRA	IGHG3	SOD2	MT-CO3	SNORA76
MND1	ITM2A	GPNMB	CSF2RA	HLA-DRB1	IGHG4	TREM1	MT-ND2	PRKCQ-AS1
NUF2	LY6E	IGSF6	HLA-DPA1	SWAP70	IGKC	FCGR2A	MT-ND3	SF3B14
ASF1B	ANXA1	MS4A7	HLA-DPB1	TCL1A	IGLC2	G0S2	RP11-138A9.2	AC092580.4
ASPM	CCL4	NPL	HLA-DQA1	ADAM28	POU2AF1	GK	SMEK1	NDUFB8.1
CCNB2	CST7	PLA2G7	HLA-DQB1	AFF3	CD79A	INHBA	TMEM66	TMEM66
CDCA3	CTSC	SPP1	HLA-DRA	CD40	HSP90B1	MMP19	7SK.2	NHP2L1
CDCA5	ICOS	VSIG4	HLA-DRB1	FCRL1	IGLC3	PLEK	C10ORF118	UQCR11.1
CENPA	PRF1	CREG1	LGALS2	HLA-DPA1	IGLV3-1	TNFAIP6	CCDC64	AC010642.1
TK1	RUNX3	FCER1G	MPEG1	HLA-DPB1	JCHAIN	CD300E	CD97	PTPRCAP
CDC20	TMIGD2	FCGR1A	NRG1	HLA-DQB1	KCNN3	CTSL	FYB	BATF
CKS1B	BIRC3	FCGR2A	CD300E	IGHD	PDK1	MIR3945HG	GAS5	FAIM3
CLSPN	ENTPD1	LILRB4	CD36	LY9	SLAMF7	NLRP3	IL7R	NDNL2
DLGAP5	GATA3	LIPA	CLEC4E	SPIB	ANKRD28	TLR2	MT-ND6	TNFRSF4
GINS2	MATK	MRC1	CLEC7A	BCL7A	CCR10	ACSL1	MT-RNR1	GPX1
KIF2C	SLAMF1	PLD3	CSF1R	CR2	CHPF	BCAT1	MT-RNR2	TMBIM4.1
MYBL2	AQP3	SDS	CYBB	FCER2	FAM92B	CCL20	MTRNR2L1	RP11-277L2.4
NCAPG	ARL4C	SLCO2B1	FCN1	FCRLA	IGHA1	CCL4	MTRNR2L2	GS1-251I9.4
SHCBP1	C12ORF75	TYROBP	FGR	HLA-DOA	IGHA2	CCL4L2	NRD1	TNFRSF18
UHRF1	CD40LG	ADAP2	FPR1	HLA-DQA2	IGHGP	CCRL2	NUPL1	MTRNR2L10
CENPE	CXCR6	CAPG	HCK	IGHM	IGKV1-12	CLEC4E	RP11-138A9.1	SELK
CENPF	GBP5	CCL18	IGSF6	2023-03-01	IGLL5	FCER1G	RP11-349A22.5	SPN
HMMR	GPR171	CSF1R	JAML	NEIL1	IGLV6-57	GPR84	RP11-51J9.5	GIMAP5
TPX2	TRGC2	CTSD	NCF2	P2RX5	LY96	ICAM1	SETD5-AS1	LTB
UBE2T	LAIR2	GM2A	RGS18	PHACTR1	TNFRSF17	IER3	SNHG5	MATR3
KIF23	TNFRSF9	MS4A6A	S100A12	SELL	ABCB9	NINJ1	TMEM2	S100A4
CENPU	BATF	SLC40A1	S100A8	STAG3	CADM1	SLC11A1	WAPAL	ADTRP
DHFR	IL7R	STAB1	S100A9	BLK	CD27	TIMP1	ZCCHC11	ATP5B
CDCA8	CLIC3	OTOA	SLC11A1	HLA-DRB5	HIST1H1C	VEGFA	RNA28S5	LOH12CR1
PKMYT1	KLRD1	FOLR2	TYMP	CHI3L2	HIST1H2BG	IL6	RN7SL1	USMG5
PCNA	TBC1D4	MMP12	VCAN	GPR18	RAB30	DRAM1	RP11-160E2.6	MT-CO1
MAD2L1	DUSP2	FBP1	CLEC12A	CD69	THEMIS2	LUCAT1	CTD-3252C9.4	C9ORF142
HMGB2	PMAIP1	CYP27A1	LILRB2	HHEX	TXNDC5	S100A12	FAM105B	SRPR
PTTG1	PRDM1	GPR34	HLA-DRB5	LTB	CHST2	HILPDA	MIR29A	IL7R
