# Supplementary material for: Comparative analysis of single-cell transcriptome reveals heterogeneity and commonality in the immune microenvironment of colorectal cancer and inflammatory bowel disease
Source: Front Immunol. 2024 Mar 11;15:1356075. doi: 10.3389/fimmu.2024.1356075 (PMC10961339; doi:10.3389/fimmu.2024.1356075)
Supplement: Supplementary Table 6 — Functional enrichment analyses for MPs in CRC and IBD immune cells. [file Table_6.xls]

## Sheet: CRC_IBD_Immunecell_MP
CRC_Immune_MP_1	CRC_Immune_MP_2	CRC_Immune_MP_3	CRC_Immune_MP_4	CRC_Immune_MP_5	CRC_Immune_MP_6	CRC_Immune_MP_7	IBD_Immune_MP_1	IBD_Immune_MP_2
H.HALLMARK_E2F_TARGETS	H.HALLMARK_ALLOGRAFT_REJECTION	H.HALLMARK_COMPLEMENT	H.HALLMARK_ALLOGRAFT_REJECTION	H.HALLMARK_ALLOGRAFT_REJECTION	C5.GOCC_IMMUNOGLOBULIN_COMPLEX	H.HALLMARK_TNFA_SIGNALING_VIA_NFKB	H.HALLMARK_TNFA_SIGNALING_VIA_NFKB	H.HALLMARK_IL2_STAT5_SIGNALING
H.HALLMARK_G2M_CHECKPOINT	H.HALLMARK_IL2_STAT5_SIGNALING	C5.GOBP_SYNAPSE_PRUNING	H.HALLMARK_INTERFERON_GAMMA_RESPONSE	H.HALLMARK_INTERFERON_GAMMA_RESPONSE	C5.GOBP_B_CELL_ACTIVATION	H.HALLMARK_INFLAMMATORY_RESPONSE	C5.GOBP_NEGATIVE_REGULATION_OF_EXECUTION_PHASE_OF_APOPTOSIS	C5.GOCC_EXTERNAL_SIDE_OF_PLASMA_MEMBRANE
H.HALLMARK_MITOTIC_SPINDLE	H.HALLMARK_COMPLEMENT	C5.GOMF_IGG_BINDING	C5.GOBP_ANTIGEN_PROCESSING_AND_PRESENTATION_OF_EXOGENOUS_ANTIGEN	H.HALLMARK_IL2_STAT5_SIGNALING	C5.GOCC_IMMUNOGLOBULIN_COMPLEX_CIRCULATING	H.HALLMARK_KRAS_SIGNALING_UP	C5.GOBP_REGULATION_OF_EXECUTION_PHASE_OF_APOPTOSIS	C5.GOMF_TUMOR_NECROSIS_FACTOR_ACTIVATED_RECEPTOR_ACTIVITY
C5.GOBP_ORGANELLE_FISSION	H.HALLMARK_INTERFERON_GAMMA_RESPONSE	C5.GOBP_REGULATION_OF_PLASMA_LIPOPROTEIN_PARTICLE_LEVELS	C5.GOBP_ANTIGEN_PROCESSING_AND_PRESENTATION	C5.GOMF_MHC_CLASS_II_PROTEIN_COMPLEX_BINDING	C5.GOMF_IMMUNOGLOBULIN_RECEPTOR_BINDING	C5.GOBP_NEUTROPHIL_MIGRATION	C5.GOMF_RECEPTOR_ANTAGONIST_ACTIVITY	C5.GOMF_DEATH_RECEPTOR_ACTIVITY
C5.GOBP_MITOTIC_CELL_CYCLE_PHASE_TRANSITION	H.HALLMARK_TNFA_SIGNALING_VIA_NFKB	C5.GOBP_PLASMA_LIPOPROTEIN_PARTICLE_CLEARANCE	C5.GOBP_ANTIGEN_PROCESSING_AND_PRESENTATION_OF_EXOGENOUS_PEPTIDE_ANTIGEN	C5.GOCC_MHC_CLASS_II_PROTEIN_COMPLEX	C5.GOBP_B_CELL_RECEPTOR_SIGNALING_PATHWAY	C5.GOMF_CYTOKINE_ACTIVITY	C5.GOMF_SIGNALING_RECEPTOR_INHIBITOR_ACTIVITY	C5.GOBP_RESPONSE_TO_INTERLEUKIN_7
C5.GOBP_CHROMOSOME_SEGREGATION	C5.GOBP_POSITIVE_REGULATION_OF_CELL_ACTIVATION	C5.GOBP_CELL_JUNCTION_DISASSEMBLY	C5.GOBP_ANTIGEN_PROCESSING_AND_PRESENTATION_OF_EXOGENOUS_PEPTIDE_ANTIGEN_VIA_MHC_CLASS_II	C5.GOMF_MHC_PROTEIN_COMPLEX_BINDING	C5.GOBP_REGULATION_OF_B_CELL_ACTIVATION	C5.GOBP_GRANULOCYTE_MIGRATION		C5.GOBP_T_HELPER_CELL_LINEAGE_COMMITMENT
C5.GOBP_NUCLEAR_CHROMOSOME_SEGREGATION	C5.GOBP_REGULATION_OF_T_CELL_ACTIVATION	C5.GOBP_B_CELL_MEDIATED_IMMUNITY	C5.GOBP_ANTIGEN_PROCESSING_AND_PRESENTATION_OF_PEPTIDE_ANTIGEN	C5.GOCC_MHC_PROTEIN_COMPLEX	C5.GOBP_POSITIVE_REGULATION_OF_B_CELL_ACTIVATION	C5.GOBP_RESPONSE_TO_MOLECULE_OF_BACTERIAL_ORIGIN		C5.GOBP_LYMPH_NODE_DEVELOPMENT
C5.GOBP_SISTER_CHROMATID_SEGREGATION	C5.GOBP_POSITIVE_REGULATION_OF_LEUKOCYTE_CELL_CELL_ADHESION	C5.GOMF_IMMUNOGLOBULIN_BINDING	C5.GOBP_PEPTIDE_ANTIGEN_ASSEMBLY_WITH_MHC_CLASS_II_PROTEIN_COMPLEX	C5.GOBP_PEPTIDE_ANTIGEN_ASSEMBLY_WITH_MHC_CLASS_II_PROTEIN_COMPLEX	C5.GOMF_ANTIGEN_BINDING	C5.GOBP_NEUTROPHIL_CHEMOTAXIS		C5.GOBP_CD4_POSITIVE_OR_CD8_POSITIVE_ALPHA_BETA_T_CELL_LINEAGE_COMMITMENT
C5.GOBP_MITOTIC_SISTER_CHROMATID_SEGREGATION	C5.GOBP_LEUKOCYTE_CELL_CELL_ADHESION	C5.GOBP_LYMPHOCYTE_MEDIATED_IMMUNITY	C5.GOBP_ANTIGEN_PROCESSING_AND_PRESENTATION_OF_PEPTIDE_OR_POLYSACCHARIDE_ANTIGEN_VIA_MHC_CLASS_II	C5.GOBP_ANTIGEN_PROCESSING_AND_PRESENTATION_OF_EXOGENOUS_PEPTIDE_ANTIGEN_VIA_MHC_CLASS_II	C5.GOCC_BLOOD_MICROPARTICLE	C5.GOBP_OVULATION		C2.KEGG_CYTOKINE_CYTOKINE_RECEPTOR_INTERACTION
C5.GOBP_REGULATION_OF_MITOTIC_CELL_CYCLE	C5.GOBP_REGULATION_OF_INFLAMMATORY_RESPONSE	C5.GOBP_ADAPTIVE_IMMUNE_RESPONSE_BASED_ON_SOMATIC_RECOMBINATION_OF_IMMUNE_RECEPTORS_BUILT_FROM_IMMUNOGLOBULIN_SUPERFAMILY_DOMAINS	C5.GOCC_MHC_CLASS_II_PROTEIN_COMPLEX	C5.GOBP_ANTIGEN_PROCESSING_AND_PRESENTATION_OF_PEPTIDE_OR_POLYSACCHARIDE_ANTIGEN_VIA_MHC_CLASS_II	C5.GOBP_ANTIGEN_RECEPTOR_MEDIATED_SIGNALING_PATHWAY	C5.GOBP_GRANULOCYTE_CHEMOTAXIS		C2.KEGG_PRIMARY_IMMUNODEFICIENCY
C5.GOBP_MITOTIC_NUCLEAR_DIVISION	C5.GOBP_POSITIVE_REGULATION_OF_CELL_CELL_ADHESION	C5.GOBP_ACTIVATION_OF_IMMUNE_RESPONSE	C5.GOBP_PEPTIDE_ANTIGEN_ASSEMBLY_WITH_MHC_PROTEIN_COMPLEX	C5.GOBP_PEPTIDE_ANTIGEN_ASSEMBLY_WITH_MHC_PROTEIN_COMPLEX	C5.GOBP_PHAGOCYTOSIS_RECOGNITION	C5.GOBP_CELLULAR_RESPONSE_TO_MOLECULE_OF_BACTERIAL_ORIGIN
C5.GOBP_MICROTUBULE_CYTOSKELETON_ORGANIZATION_INVOLVED_IN_MITOSIS	C5.GOBP_POSITIVE_REGULATION_OF_CELL_ADHESION	C5.GOBP_RECEPTOR_MEDIATED_ENDOCYTOSIS	C5.GOMF_MHC_CLASS_II_RECEPTOR_ACTIVITY	C5.GOBP_ANTIGEN_PROCESSING_AND_PRESENTATION_OF_EXOGENOUS_PEPTIDE_ANTIGEN	C5.GOBP_ACTIVATION_OF_IMMUNE_RESPONSE	C5.GOBP_MYELOID_LEUKOCYTE_MIGRATION
C5.GOBP_SPINDLE_ORGANIZATION	C5.GOBP_REGULATION_OF_CELL_CELL_ADHESION	C5.GOBP_ANTIGEN_PROCESSING_AND_PRESENTATION_OF_PEPTIDE_OR_POLYSACCHARIDE_ANTIGEN_VIA_MHC_CLASS_II	C5.GOCC_MHC_PROTEIN_COMPLEX	C5.GOBP_B_CELL_MEDIATED_IMMUNITY	C5.GOBP_HUMORAL_IMMUNE_RESPONSE_MEDIATED_BY_CIRCULATING_IMMUNOGLOBULIN	C5.GOBP_CELLULAR_RESPONSE_TO_BIOTIC_STIMULUS
C5.GOBP_REGULATION_OF_MITOTIC_CELL_CYCLE_PHASE_TRANSITION	C5.GOCC_CYTOLYTIC_GRANULE	C5.GOBP_CELLULAR_RESPONSE_TO_LIPOPROTEIN_PARTICLE_STIMULUS	C5.GOMF_MHC_CLASS_II_PROTEIN_COMPLEX_BINDING	C5.GOBP_IMMUNOGLOBULIN_PRODUCTION_INVOLVED_IN_IMMUNOGLOBULIN_MEDIATED_IMMUNE_RESPONSE	C5.GOBP_HUMORAL_IMMUNE_RESPONSE	C5.GOBP_CYTOKINE_MEDIATED_SIGNALING_PATHWAY
C5.GOCC_CHROMOSOME_CENTROMERIC_REGION	C5.GOBP_LYMPHOCYTE_MEDIATED_IMMUNITY	C5.GOMF_PROTEOGLYCAN_BINDING	C5.GOCC_LUMENAL_SIDE_OF_ENDOPLASMIC_RETICULUM_MEMBRANE	C5.GOBP_ANTIGEN_PROCESSING_AND_PRESENTATION_OF_EXOGENOUS_ANTIGEN	C5.GOCC_EXTERNAL_SIDE_OF_PLASMA_MEMBRANE	C5.GOBP_LEUKOCYTE_CHEMOTAXIS
C5.GOCC_CHROMOSOMAL_REGION	C5.GOBP_LEUKOCYTE_MEDIATED_IMMUNITY	C5.GOBP_LEUKOCYTE_MEDIATED_IMMUNITY	C5.GOCC_LUMENAL_SIDE_OF_MEMBRANE	C5.GOBP_ADAPTIVE_IMMUNE_RESPONSE_BASED_ON_SOMATIC_RECOMBINATION_OF_IMMUNE_RECEPTORS_BUILT_FROM_IMMUNOGLOBULIN_SUPERFAMILY_DOMAINS	C5.GOBP_COMPLEMENT_ACTIVATION	C5.GOBP_LEUKOCYTE_MIGRATION
C5.GOCC_CONDENSED_CHROMOSOME	C5.GOBP_CYTOLYSIS	C5.GOCC_PROTEIN_LIPID_COMPLEX	C5.GOMF_MHC_PROTEIN_COMPLEX_BINDING	C5.GOBP_IMMUNOGLOBULIN_PRODUCTION	C5.GOBP_IMMUNE_RESPONSE_REGULATING_CELL_SURFACE_RECEPTOR_SIGNALING_PATHWAY	C5.GOMF_CYTOKINE_RECEPTOR_BINDING
C5.GOBP_REGULATION_OF_CELL_CYCLE_PHASE_TRANSITION	C5.GOBP_ADAPTIVE_IMMUNE_RESPONSE_BASED_ON_SOMATIC_RECOMBINATION_OF_IMMUNE_RECEPTORS_BUILT_FROM_IMMUNOGLOBULIN_SUPERFAMILY_DOMAINS	C5.GOBP_ANTIGEN_PROCESSING_AND_PRESENTATION	C5.GOMF_PEPTIDE_ANTIGEN_BINDING	C5.GOBP_ANTIGEN_PROCESSING_AND_PRESENTATION_OF_PEPTIDE_ANTIGEN	C5.GOBP_MEMBRANE_INVAGINATION	C5.GOBP_CELL_CHEMOTAXIS
C5.GOBP_MITOTIC_SPINDLE_ORGANIZATION	C5.GOBP_CD4_POSITIVE_ALPHA_BETA_T_CELL_ACTIVATION	C5.GOCC_LOW_DENSITY_LIPOPROTEIN_PARTICLE	C5.GOBP_LEUKOCYTE_MEDIATED_IMMUNITY	C5.GOBP_PRODUCTION_OF_MOLECULAR_MEDIATOR_OF_IMMUNE_RESPONSE	C5.GOBP_POSITIVE_REGULATION_OF_CELL_ACTIVATION	C5.GOBP_FEVER_GENERATION
C5.GOBP_POSITIVE_REGULATION_OF_CELL_CYCLE	C5.GOBP_POSITIVE_REGULATION_OF_LYMPHOCYTE_DIFFERENTIATION	C5.GOBP_COMPLEMENT_ACTIVATION	C5.GOBP_REGULATION_OF_LEUKOCYTE_PROLIFERATION	C5.GOBP_B_CELL_ACTIVATION	C5.GOBP_IMMUNE_RESPONSE_REGULATING_SIGNALING_PATHWAY	C5.GOBP_ACUTE_INFLAMMATORY_RESPONSE
C5.GOBP_REGULATION_OF_NUCLEAR_DIVISION	C5.GOBP_RESPONSE_TO_TUMOR_NECROSIS_FACTOR	C5.GOBP_ANTIGEN_PROCESSING_AND_PRESENTATION_OF_PEPTIDE_ANTIGEN	C5.GOMF_ANTIGEN_BINDING	C5.GOBP_LYMPHOCYTE_MEDIATED_IMMUNITY	C5.GOBP_B_CELL_MEDIATED_IMMUNITY	C5.GOMF_CHEMOKINE_ACTIVITY
C5.GOBP_POSITIVE_REGULATION_OF_CELL_CYCLE_PROCESS	C5.GOBP_LEUKOCYTE_MEDIATED_CYTOTOXICITY	C5.GOBP_INFLAMMATORY_RESPONSE_TO_ANTIGENIC_STIMULUS	C5.GOBP_CELL_ACTIVATION_INVOLVED_IN_IMMUNE_RESPONSE	C5.GOCC_LUMENAL_SIDE_OF_ENDOPLASMIC_RETICULUM_MEMBRANE	C5.GOBP_CELL_RECOGNITION	C5.GOBP_OVULATION_CYCLE_PROCESS
C5.GOBP_CHROMOSOME_LOCALIZATION	C5.GOCC_EXTERNAL_SIDE_OF_PLASMA_MEMBRANE	C5.GOBP_NEGATIVE_REGULATION_OF_TUMOR_NECROSIS_FACTOR_SUPERFAMILY_CYTOKINE_PRODUCTION	C5.GOBP_T_CELL_ACTIVATION_INVOLVED_IN_IMMUNE_RESPONSE	C5.GOBP_POSITIVE_REGULATION_OF_CELL_ACTIVATION	C5.GOBP_LYMPHOCYTE_MEDIATED_IMMUNITY	C5.GOBP_REGULATION_OF_APOPTOTIC_SIGNALING_PATHWAY
C5.GOCC_CONDENSED_CHROMOSOME_CENTROMERIC_REGION	C5.GOBP_REGULATION_OF_CD4_POSITIVE_ALPHA_BETA_T_CELL_DIFFERENTIATION	C5.GOCC_VACUOLAR_LUMEN	C5.GOCC_ENDOCYTIC_VESICLE_MEMBRANE	C5.GOBP_LEUKOCYTE_MEDIATED_IMMUNITY	C5.GOBP_DEFENSE_RESPONSE_TO_BACTERIUM	C5.GOBP_OVARIAN_FOLLICLE_DEVELOPMENT
C5.GOBP_REGULATION_OF_CHROMOSOME_SEGREGATION	C5.GOBP_REGULATION_OF_T_CELL_DIFFERENTIATION	C5.GOBP_REGULATION_OF_LIPID_LOCALIZATION	C5.GOCC_ER_TO_GOLGI_TRANSPORT_VESICLE_MEMBRANE	C5.GOBP_ANTIGEN_PROCESSING_AND_PRESENTATION	C5.GOBP_LEUKOCYTE_MEDIATED_IMMUNITY	C5.GOBP_HEAT_GENERATION
C5.GOBP_CHROMOSOME_SEPARATION	C5.GOMF_CYSTEINE_TYPE_ENDOPEPTIDASE_INHIBITOR_ACTIVITY	C5.GOMF_AMYLOID_BETA_BINDING	C5.GOBP_LYMPHOCYTE_ACTIVATION_INVOLVED_IN_IMMUNE_RESPONSE	C5.GOBP_POSITIVE_REGULATION_OF_LEUKOCYTE_CELL_CELL_ADHESION	C5.GOBP_PHAGOCYTOSIS	C5.GOMF_INTERLEUKIN_1_RECEPTOR_BINDING
C5.GOBP_POSITIVE_REGULATION_OF_MITOTIC_CELL_CYCLE_PHASE_TRANSITION	C5.GOBP_ALPHA_BETA_T_CELL_ACTIVATION	C5.GOCC_COLLAGEN_TRIMER	C5.GOBP_POSITIVE_REGULATION_OF_CELL_KILLING	C5.GOCC_LUMENAL_SIDE_OF_MEMBRANE	C5.GOBP_ADAPTIVE_IMMUNE_RESPONSE_BASED_ON_SOMATIC_RECOMBINATION_OF_IMMUNE_RECEPTORS_BUILT_FROM_IMMUNOGLOBULIN_SUPERFAMILY_DOMAINS	C5.GOMF_CXCR_CHEMOKINE_RECEPTOR_BINDING
C5.GOBP_REGULATION_OF_MITOTIC_NUCLEAR_DIVISION	C5.GOBP_POSITIVE_REGULATION_OF_HEMOPOIESIS	C5.GOBP_TUMOR_NECROSIS_FACTOR_SUPERFAMILY_CYTOKINE_PRODUCTION	C5.GOCC_EXTERNAL_SIDE_OF_PLASMA_MEMBRANE	C5.GOBP_POSITIVE_REGULATION_OF_CELL_CELL_ADHESION	C5.GOCC_ENDOPLASMIC_RETICULUM_PROTEIN_CONTAINING_COMPLEX	C5.GOBP_RESPONSE_TO_NUTRIENT
C5.GOBP_MITOTIC_METAPHASE_PLATE_CONGRESSION	C5.GOBP_NATURAL_KILLER_CELL_CHEMOTAXIS	C5.GOCC_HIGH_DENSITY_LIPOPROTEIN_PARTICLE	C5.GOBP_REGULATION_OF_CELL_CELL_ADHESION	C5.GOBP_IMMUNE_RESPONSE_REGULATING_CELL_SURFACE_RECEPTOR_SIGNALING_PATHWAY	C5.GOBP_ENDOPLASMIC_RETICULUM_TO_CYTOSOL_TRANSPORT	C5.GOBP_SIGNAL_TRANSDUCTION_IN_ABSENCE_OF_LIGAND
C5.GOBP_REGULATION_OF_CHROMOSOME_ORGANIZATION	C5.GOBP_REGULATION_OF_CD4_POSITIVE_ALPHA_BETA_T_CELL_ACTIVATION	C5.GOCC_ENDOLYSOSOME	C5.GOMF_PEPTIDE_BINDING	C5.GOCC_EXTERNAL_SIDE_OF_PLASMA_MEMBRANE	C5.GOBP_PROTEIN_EXIT_FROM_ENDOPLASMIC_RETICULUM	C5.GOBP_FEMALE_GAMETE_GENERATION
C5.GOBP_POSITIVE_REGULATION_OF_CELL_CYCLE_PHASE_TRANSITION	C5.GOBP_REGULATION_OF_ALPHA_BETA_T_CELL_DIFFERENTIATION	C5.GOBP_ANTIGEN_PROCESSING_AND_PRESENTATION_OF_EXOGENOUS_PEPTIDE_ANTIGEN_VIA_MHC_CLASS_II	C5.GOBP_LEUKOCYTE_PROLIFERATION	C5.GOBP_LEUKOCYTE_PROLIFERATION	C5.GOCC_ENDOPLASMIC_RETICULUM_CHAPERONE_COMPLEX	C5.GOMF_CHEMOKINE_RECEPTOR_BINDING
C5.GOBP_POSITIVE_REGULATION_OF_MITOTIC_CELL_CYCLE	C5.GOBP_REGULATION_OF_LYMPHOCYTE_DIFFERENTIATION	C5.GOMF_PROTEIN_LIPID_COMPLEX_BINDING	C5.GOCC_CLATHRIN_COATED_ENDOCYTIC_VESICLE_MEMBRANE	C5.GOBP_ANTIGEN_RECEPTOR_MEDIATED_SIGNALING_PATHWAY	C5.GOBP_ENDOPLASMIC_RETICULUM_UNFOLDED_PROTEIN_RESPONSE	C5.GOBP_OVULATION_CYCLE
C5.GOBP_KINETOCHORE_ORGANIZATION	C5.GOBP_MONOCYTE_CHEMOTAXIS	C5.GOCC_LYSOSOMAL_LUMEN	C5.GOBP_IMMUNOGLOBULIN_PRODUCTION_INVOLVED_IN_IMMUNOGLOBULIN_MEDIATED_IMMUNE_RESPONSE	C5.GOBP_REGULATION_OF_CELL_CELL_ADHESION	C5.GOBP_RETINA_HOMEOSTASIS	C5.GOBP_POSITIVE_REGULATION_OF_CYTOKINE_PRODUCTION
C5.GOBP_MITOTIC_CELL_CYCLE_CHECKPOINT_SIGNALING	C5.GOBP_CELL_KILLING	C5.GOBP_PROTEIN_CONTAINING_COMPLEX_REMODELING	C5.GOBP_REGULATION_OF_T_CELL_ACTIVATION	C5.GOMF_MHC_CLASS_II_RECEPTOR_ACTIVITY	C5.GOBP_UBIQUITIN_DEPENDENT_ERAD_PATHWAY	C5.GOBP_TEMPERATURE_HOMEOSTASIS
C5.GOBP_METAPHASE_ANAPHASE_TRANSITION_OF_CELL_CYCLE	C5.GOBP_NEGATIVE_REGULATION_BY_HOST_OF_VIRAL_TRANSCRIPTION	C5.GOBP_NEGATIVE_REGULATION_OF_CELL_ACTIVATION	C5.GOCC_ENDOCYTIC_VESICLE	C5.GOBP_REGULATION_OF_T_CELL_ACTIVATION	C5.GOBP_IMMUNOGLOBULIN_PRODUCTION	C5.GOBP_REACTIVE_NITROGEN_SPECIES_METABOLIC_PROCESS
C5.GOBP_METAPHASE_PLATE_CONGRESSION	C5.GOBP_NEGATIVE_REGULATION_OF_HYDROLASE_ACTIVITY	C5.GOCC_ENDOSOME_LUMEN	C5.GOBP_T_CELL_DIFFERENTIATION_INVOLVED_IN_IMMUNE_RESPONSE	C5.GOCC_ER_TO_GOLGI_TRANSPORT_VESICLE_MEMBRANE	C5.GOBP_NEGATIVE_REGULATION_OF_ENDOPLASMIC_RETICULUM_STRESS_INDUCED_INTRINSIC_APOPTOTIC_SIGNALING_PATHWAY	C5.GOBP_POSITIVE_REGULATION_OF_FATTY_ACID_TRANSPORT
C5.GOBP_PROTEIN_LOCALIZATION_TO_CHROMOSOME_CENTROMERIC_REGION	C5.GOBP_MONONUCLEAR_CELL_MIGRATION	C5.GOBP_POSITIVE_REGULATION_OF_LIPID_LOCALIZATION	C5.GOBP_REGULATION_OF_IMMUNE_EFFECTOR_PROCESS	C5.GOBP_LEUKOCYTE_CELL_CELL_ADHESION	C5.GOBP_CELLULAR_RESPONSE_TO_UNFOLDED_PROTEIN	C5.GOBP_RESPONSE_TO_VITAMIN
C5.GOBP_REGULATION_OF_CHROMOSOME_SEPARATION	C5.GOBP_NOREPINEPHRINE_METABOLIC_PROCESS	C5.GOBP_ANTIGEN_PROCESSING_AND_PRESENTATION_OF_EXOGENOUS_PEPTIDE_ANTIGEN	C5.GOBP_LYMPHOCYTE_MEDIATED_IMMUNITY	C5.GOCC_CLATHRIN_COATED_ENDOCYTIC_VESICLE_MEMBRANE	C5.GOBP_B_CELL_PROLIFERATION	C5.GOBP_POSITIVE_REGULATION_OF_VASCULAR_ENDOTHELIAL_GROWTH_FACTOR_PRODUCTION
C5.GOCC_SPINDLE	C5.GOBP_T_HELPER_2_CELL_DIFFERENTIATION	C5.GOBP_MYELOID_LEUKOCYTE_ACTIVATION	C5.GOMF_IMMUNE_RECEPTOR_ACTIVITY	C5.GOBP_LYMPHOCYTE_ACTIVATION_INVOLVED_IN_IMMUNE_RESPONSE	C5.GOBP_RESPONSE_TO_ENDOPLASMIC_RETICULUM_STRESS	C5.GOBP_RESPONSE_TO_CHEMOKINE
C5.GOBP_ESTABLISHMENT_OF_ORGANELLE_LOCALIZATION	C5.GOBP_LYMPHOCYTE_ACTIVATION_INVOLVED_IN_IMMUNE_RESPONSE	C5.GOBP_HUMORAL_IMMUNE_RESPONSE_MEDIATED_BY_CIRCULATING_IMMUNOGLOBULIN	C5.GOBP_ADAPTIVE_IMMUNE_RESPONSE_BASED_ON_SOMATIC_RECOMBINATION_OF_IMMUNE_RECEPTORS_BUILT_FROM_IMMUNOGLOBULIN_SUPERFAMILY_DOMAINS	C5.GOMF_PEPTIDE_ANTIGEN_BINDING	C5.GOBP_ERAD_PATHWAY	C5.GOBP_POSITIVE_REGULATION_OF_INTERLEUKIN_6_PRODUCTION
C5.GOBP_CELL_CYCLE_CHECKPOINT_SIGNALING	C5.GOBP_CD4_POSITIVE_ALPHA_BETA_T_CELL_DIFFERENTIATION	C5.GOBP_AMYLOID_BETA_CLEARANCE	C5.GOBP_POSITIVE_REGULATION_OF_LEUKOCYTE_CELL_CELL_ADHESION	C5.GOBP_POSITIVE_REGULATION_OF_CELL_ADHESION	C5.GOBP_CELLULAR_RESPONSE_TO_TOPOLOGICALLY_INCORRECT_PROTEIN	C5.GOBP_REGULATION_OF_FATTY_ACID_TRANSPORT
C5.GOCC_MICROTUBULE	C5.GOBP_LEUKOCYTE_MIGRATION	C5.GOBP_SYNAPSE_ORGANIZATION	C5.GOBP_POSITIVE_REGULATION_OF_IMMUNE_EFFECTOR_PROCESS	C5.GOBP_IMMUNE_RESPONSE_REGULATING_SIGNALING_PATHWAY		C5.GOBP_EXTRINSIC_APOPTOTIC_SIGNALING_PATHWAY
C5.GOBP_PROTEIN_LOCALIZATION_TO_CHROMOSOME	C5.GOBP_NEGATIVE_REGULATION_OF_CYSTEINE_TYPE_ENDOPEPTIDASE_ACTIVITY	C5.GOBP_NEGATIVE_REGULATION_OF_IMMUNE_SYSTEM_PROCESS	C5.GOBP_REGULATION_OF_LEUKOCYTE_MEDIATED_CYTOTOXICITY	C5.GOCC_CLATHRIN_COATED_ENDOCYTIC_VESICLE		C5.GOBP_NEGATIVE_REGULATION_OF_APOPTOTIC_SIGNALING_PATHWAY
C5.GOBP_ATTACHMENT_OF_SPINDLE_MICROTUBULES_TO_KINETOCHORE	C5.GOBP_REGULATION_OF_LEUKOCYTE_APOPTOTIC_PROCESS	C5.GOCC_COLLAGEN_CONTAINING_EXTRACELLULAR_MATRIX	C5.GOBP_LEUKOCYTE_CELL_CELL_ADHESION	C5.GOCC_COPII_COATED_ER_TO_GOLGI_TRANSPORT_VESICLE		C5.GOBP_DEVELOPMENT_OF_PRIMARY_FEMALE_SEXUAL_CHARACTERISTICS
C5.GOBP_NEGATIVE_REGULATION_OF_MITOTIC_CELL_CYCLE_PHASE_TRANSITION	C5.GOBP_RESPONSE_TO_VIRUS	C5.GOBP_NEGATIVE_REGULATION_OF_INTERLEUKIN_1_BETA_PRODUCTION	C5.GOCC_CLATHRIN_COATED_ENDOCYTIC_VESICLE	C5.GOBP_B_CELL_PROLIFERATION		C5.GOBP_CELLULAR_RESPONSE_TO_INTERLEUKIN_1
C5.GOBP_MEIOTIC_CELL_CYCLE_PROCESS	C5.GOBP_NEGATIVE_REGULATION_OF_CELL_ACTIVATION	C5.GOBP_STEROL_TRANSPORT	C5.GOCC_COPII_COATED_ER_TO_GOLGI_TRANSPORT_VESICLE	C5.GOCC_TRANS_GOLGI_NETWORK_MEMBRANE		C5.GOBP_DEVELOPMENT_OF_PRIMARY_SEXUAL_CHARACTERISTICS
C5.GOBP_CHROMOSOME_CONDENSATION	C5.GOBP_REGULATION_OF_LEUKOCYTE_MIGRATION	C5.GOBP_ANTIGEN_PROCESSING_AND_PRESENTATION_OF_EXOGENOUS_ANTIGEN	C5.GOBP_DENDRITIC_CELL_ANTIGEN_PROCESSING_AND_PRESENTATION	C5.GOMF_ANTIGEN_BINDING		C5.GOBP_REGULATION_OF_INFLAMMATORY_RESPONSE
C5.GOCC_CYCLIN_DEPENDENT_PROTEIN_KINASE_HOLOENZYME_COMPLEX	C5.GOBP_EOSINOPHIL_CHEMOTAXIS	C5.GOCC_EXTERNAL_SIDE_OF_PLASMA_MEMBRANE	C5.GOMF_AMIDE_BINDING	C5.GOBP_ACTIVATION_OF_IMMUNE_RESPONSE		C5.GOBP_FEMALE_SEX_DIFFERENTIATION
C5.GOBP_NEGATIVE_REGULATION_OF_MITOTIC_CELL_CYCLE	C5.GOMF_PEPTIDASE_REGULATOR_ACTIVITY	C5.GOBP_PROTEIN_LIPID_COMPLEX_SUBUNIT_ORGANIZATION	C5.GOCC_TRANS_GOLGI_NETWORK_MEMBRANE	C5.GOCC_CLATHRIN_COATED_VESICLE_MEMBRANE		C5.GOBP_LIPID_EXPORT_FROM_CELL
C5.GOBP_ATTACHMENT_OF_MITOTIC_SPINDLE_MICROTUBULES_TO_KINETOCHORE	C5.GOBP_NEGATIVE_REGULATION_OF_T_CELL_APOPTOTIC_PROCESS	C5.GOBP_ORGANIC_HYDROXY_COMPOUND_TRANSPORT	C5.GOBP_POSITIVE_REGULATION_OF_CELL_CELL_ADHESION	C5.GOBP_CELL_ACTIVATION_INVOLVED_IN_IMMUNE_RESPONSE		C5.GOBP_POSITIVE_REGULATION_OF_NITRIC_OXIDE_METABOLIC_PROCESS
C5.GOBP_NON_MEMBRANE_BOUNDED_ORGANELLE_ASSEMBLY	C5.GOBP_POSITIVE_REGULATION_OF_LYMPHOCYTE_CHEMOTAXIS	C5.GOBP_NEGATIVE_REGULATION_OF_INTERLEUKIN_1_PRODUCTION	C5.GOBP_REGULATION_OF_CELL_KILLING	C5.GOBP_MONONUCLEAR_CELL_DIFFERENTIATION		C5.GOBP_POSITIVE_REGULATION_OF_MITOTIC_NUCLEAR_DIVISION
C5.GOBP_NEGATIVE_REGULATION_OF_CELL_CYCLE_PHASE_TRANSITION	C5.GOBP_REGULATION_OF_MICROGLIAL_CELL_ACTIVATION	C5.GOMF_IMMUNE_RECEPTOR_ACTIVITY	C5.GOBP_POSITIVE_REGULATION_OF_CELL_ACTIVATION	C5.GOBP_B_CELL_RECEPTOR_SIGNALING_PATHWAY		C5.GOBP_REGULATION_OF_EXTRINSIC_APOPTOTIC_SIGNALING_PATHWAY_IN_ABSENCE_OF_LIGAND
C5.GOBP_SPINDLE_ASSEMBLY	C5.GOBP_MYELOID_LEUKOCYTE_ACTIVATION	C5.GOBP_IMMUNE_RESPONSE_REGULATING_SIGNALING_PATHWAY	C5.GOBP_CELL_KILLING	C5.GOBP_REGULATION_OF_LEUKOCYTE_PROLIFERATION		C5.GOBP_REPRODUCTIVE_SYSTEM_DEVELOPMENT
C5.GOBP_MEIOTIC_CELL_CYCLE	C5.GOBP_NEGATIVE_REGULATION_OF_CD4_POSITIVE_ALPHA_BETA_T_CELL_DIFFERENTIATION	C5.GOBP_REGULATION_OF_LIPID_TRANSPORT	C5.GOBP_POSITIVE_REGULATION_OF_CELL_ADHESION	C5.GOCC_INTRINSIC_COMPONENT_OF_ENDOPLASMIC_RETICULUM_MEMBRANE		C5.GOBP_POSITIVE_REGULATION_OF_RESPONSE_TO_EXTERNAL_STIMULUS
C5.GOBP_PROTEIN_LOCALIZATION_TO_CONDENSED_CHROMOSOME	C5.GOBP_MONONUCLEAR_CELL_DIFFERENTIATION	C5.GOBP_PHAGOCYTOSIS	C5.GOCC_CLATHRIN_COATED_VESICLE_MEMBRANE	C5.GOCC_COATED_VESICLE_MEMBRANE		C5.GOBP_NEUROINFLAMMATORY_RESPONSE
C5.GOBP_CELL_CYCLE_G2_M_PHASE_TRANSITION	C5.GOBP_EOSINOPHIL_MIGRATION	C5.GOBP_RESPONSE_TO_LIPOTEICHOIC_ACID	C5.GOBP_PRODUCTION_OF_MOLECULAR_MEDIATOR_OF_IMMUNE_RESPONSE	C5.GOBP_REGULATION_OF_B_CELL_ACTIVATION		C5.GOBP_POSITIVE_REGULATION_OF_ORGANIC_ACID_TRANSPORT
C5.GOCC_MITOTIC_SPINDLE	C5.GOBP_PYROPTOSIS	C5.GOBP_HUMORAL_IMMUNE_RESPONSE	C5.GOBP_POSITIVE_REGULATION_OF_CYTOKINE_PRODUCTION	C5.GOCC_CLATHRIN_COATED_VESICLE		C5.GOBP_REGULATION_OF_NEUTROPHIL_MIGRATION
C5.GOBP_NEGATIVE_REGULATION_OF_CELL_CYCLE_PROCESS	C5.GOMF_CYSTEINE_TYPE_ENDOPEPTIDASE_INHIBITOR_ACTIVITY_INVOLVED_IN_APOPTOTIC_PROCESS	C5.GOBP_RECEPTOR_METABOLIC_PROCESS	C5.GOBP_B_CELL_MEDIATED_IMMUNITY	C5.GOCC_ENDOCYTIC_VESICLE_MEMBRANE		C5.GOBP_RESPONSE_TO_PURINE_CONTAINING_COMPOUND
C5.GOBP_NEGATIVE_REGULATION_OF_CHROMOSOME_ORGANIZATION	C5.GOBP_POSITIVE_REGULATION_OF_RESPONSE_TO_EXTERNAL_STIMULUS	C5.GOBP_STEROID_METABOLIC_PROCESS	C5.GOBP_NEGATIVE_REGULATION_OF_CELL_ACTIVATION	C5.GOCC_VACUOLAR_MEMBRANE		C5.GOBP_REGULATION_OF_ACUTE_INFLAMMATORY_RESPONSE
C5.GOBP_CYTOSKELETON_DEPENDENT_CYTOKINESIS	C5.GOBP_POSITIVE_REGULATION_OF_T_CELL_PROLIFERATION	C5.GOMF_PEPTIDE_BINDING	C5.GOBP_IMMUNOGLOBULIN_PRODUCTION	C5.GOCC_TRANSPORT_VESICLE_MEMBRANE		C5.GOBP_ACUTE_PHASE_RESPONSE
C5.GOBP_REGULATION_OF_CYCLIN_DEPENDENT_PROTEIN_KINASE_ACTIVITY	C2.KEGG_CYTOKINE_CYTOKINE_RECEPTOR_INTERACTION	C5.GOBP_LIPID_CATABOLIC_PROCESS	C5.GOBP_LEUKOCYTE_MEDIATED_CYTOTOXICITY	C5.GOMF_IMMUNE_RECEPTOR_ACTIVITY		C5.GOMF_GROWTH_FACTOR_RECEPTOR_BINDING
C5.GOMF_TUBULIN_BINDING		C5.GOBP_LEUKOCYTE_PROLIFERATION	C5.GOBP_POSITIVE_REGULATION_OF_LEUKOCYTE_MEDIATED_IMMUNITY	C5.GOCC_TRANS_GOLGI_NETWORK		C5.GOBP_NEGATIVE_REGULATION_OF_MYELOID_LEUKOCYTE_DIFFERENTIATION
C5.GOBP_NEGATIVE_REGULATION_OF_CELL_CYCLE		C5.GOBP_TISSUE_REMODELING	C5.GOBP_ANTIGEN_PROCESSING_AND_PRESENTATION_OF_ENDOGENOUS_ANTIGEN	C5.GOBP_POSITIVE_REGULATION_OF_LEUKOCYTE_PROLIFERATION		C5.GOBP_RESPONSE_TO_INTERLEUKIN_1
C5.GOCC_PROTEIN_KINASE_COMPLEX		C5.GOBP_CELLULAR_RESPONSE_TO_OXIDISED_LOW_DENSITY_LIPOPROTEIN_PARTICLE_STIMULUS	C5.GOCC_TRANS_GOLGI_NETWORK	C5.GOCC_COATED_VESICLE		C5.GOBP_SEX_DIFFERENTIATION
C5.GOBP_NEGATIVE_REGULATION_OF_METAPHASE_ANAPHASE_TRANSITION_OF_CELL_CYCLE		C5.GOBP_NEGATIVE_REGULATION_OF_T_CELL_PROLIFERATION	C5.GOBP_T_CELL_DIFFERENTIATION	C5.GOBP_POSITIVE_REGULATION_OF_CYTOKINE_PRODUCTION		C5.GOBP_POSITIVE_REGULATION_OF_INFLAMMATORY_RESPONSE
C5.GOBP_DNA_INTEGRITY_CHECKPOINT_SIGNALING		C5.GOBP_CHOLESTEROL_EFFLUX	C5.GOBP_POSITIVE_REGULATION_OF_T_CELL_MEDIATED_CYTOTOXICITY	C5.GOMF_PEPTIDE_BINDING		C5.GOBP_POSITIVE_REGULATION_OF_DEFENSE_RESPONSE
C5.GOBP_DNA_PACKAGING		C5.GOCC_ENDOCYTIC_VESICLE	C5.GOBP_NEGATIVE_REGULATION_OF_LYMPHOCYTE_ACTIVATION	C5.GOCC_ENDOCYTIC_VESICLE		C5.GOBP_RHYTHMIC_PROCESS
C5.GOBP_POSITIVE_REGULATION_OF_MITOTIC_NUCLEAR_DIVISION		C5.GOBP_HYPERSENSITIVITY	C5.GOCC_INTRINSIC_COMPONENT_OF_ENDOPLASMIC_RETICULUM_MEMBRANE	C5.GOBP_T_CELL_ACTIVATION_INVOLVED_IN_IMMUNE_RESPONSE		C5.GOBP_REGULATION_OF_EXTRINSIC_APOPTOTIC_SIGNALING_PATHWAY
C5.GOBP_HISTONE_PHOSPHORYLATION		C5.GOBP_NEGATIVE_REGULATION_OF_AMYLOID_FIBRIL_FORMATION	C5.GOCC_COATED_VESICLE_MEMBRANE	C5.GOBP_DENDRITIC_CELL_ANTIGEN_PROCESSING_AND_PRESENTATION		C5.GOBP_HUMORAL_IMMUNE_RESPONSE
C5.GOBP_REGULATION_OF_MITOTIC_SISTER_CHROMATID_SEGREGATION		C5.GOBP_PHOSPHOLIPID_EFFLUX	C5.GOBP_NEGATIVE_REGULATION_OF_LEUKOCYTE_PROLIFERATION	C5.GOCC_GOLGI_APPARATUS_SUBCOMPARTMENT		C5.GOBP_POSITIVE_REGULATION_OF_NUCLEAR_DIVISION
C5.GOMF_MICROTUBULE_BINDING		C5.GOCC_CHYLOMICRON	C5.GOBP_REGULATION_OF_T_CELL_MEDIATED_CYTOTOXICITY	C5.GOCC_TRANSPORT_VESICLE		C5.GOBP_IMMATURE_T_CELL_PROLIFERATION
C5.GOMF_CYCLIN_DEPENDENT_PROTEIN_SERINE_THREONINE_KINASE_REGULATOR_ACTIVITY		C5.GOBP_NEURON_DEATH	C5.GOCC_CLATHRIN_COATED_VESICLE	C5.GOMF_AMIDE_BINDING		C5.GOBP_LIPOPOLYSACCHARIDE_MEDIATED_SIGNALING_PATHWAY
C5.GOBP_NEGATIVE_REGULATION_OF_NUCLEAR_DIVISION		C5.GOBP_REGULATION_OF_CHOLESTEROL_ESTERIFICATION	C5.GOBP_IMMUNE_RESPONSE_REGULATING_CELL_SURFACE_RECEPTOR_SIGNALING_PATHWAY	C5.GOBP_B_CELL_DIFFERENTIATION		C5.GOBP_RESPONSE_TO_FATTY_ACID
C5.GOBP_SPINDLE_LOCALIZATION		C5.GOCC_ENDOCYTIC_VESICLE_MEMBRANE	C5.GOBP_IMMUNE_RESPONSE_REGULATING_SIGNALING_PATHWAY	C5.GOCC_INTRINSIC_COMPONENT_OF_ORGANELLE_MEMBRANE		C5.GOBP_VASCULAR_ENDOTHELIAL_GROWTH_FACTOR_PRODUCTION
C5.GOBP_POSITIVE_REGULATION_OF_NUCLEAR_DIVISION		C5.GOBP_NEGATIVE_REGULATION_OF_CYTOKINE_PRODUCTION	C5.GOCC_TRANSPORT_VESICLE_MEMBRANE	C5.GOBP_REGULATION_OF_B_CELL_PROLIFERATION		C5.GOBP_REGULATION_OF_NITRIC_OXIDE_METABOLIC_PROCESS
C5.GOBP_DEOXYRIBONUCLEOSIDE_MONOPHOSPHATE_BIOSYNTHETIC_PROCESS		C5.GOBP_HIGH_DENSITY_LIPOPROTEIN_PARTICLE_CLEARANCE	C5.GOBP_T_CELL_MEDIATED_CYTOTOXICITY	C5.GOCC_LATE_ENDOSOME		C5.GOBP_INTERLEUKIN_6_PRODUCTION
C5.GOBP_POSITIVE_REGULATION_OF_UBIQUITIN_PROTEIN_LIGASE_ACTIVITY		C5.GOBP_REGULATION_OF_STEROL_TRANSPORT	C5.GOBP_IMMUNOLOGICAL_MEMORY_FORMATION_PROCESS	C5.GOBP_REGULATION_OF_T_CELL_PROLIFERATION		C5.GOBP_REGULATION_OF_HEAT_GENERATION
C5.GOCC_SPINDLE_POLE		C5.GOBP_HIGH_DENSITY_LIPOPROTEIN_PARTICLE_REMODELING	C5.GOBP_ACTIVATION_OF_IMMUNE_RESPONSE	C5.GOBP_HUMORAL_IMMUNE_RESPONSE		C5.GOBP_REGULATION_OF_ORGANIC_ACID_TRANSPORT
C5.GOBP_NEGATIVE_REGULATION_OF_CELL_CYCLE_G2_M_PHASE_TRANSITION		C5.GOBP_LOW_DENSITY_LIPOPROTEIN_PARTICLE_REMODELING	C5.GOBP_REGULATION_OF_LEUKOCYTE_MEDIATED_IMMUNITY	C5.GOBP_CD4_POSITIVE_ALPHA_BETA_T_CELL_DIFFERENTIATION		C5.GOBP_PROGRAMMED_CELL_DEATH_INVOLVED_IN_CELL_DEVELOPMENT
C5.GOBP_ANIMAL_ORGAN_REGENERATION		C5.GOBP_PHOSPHATIDYLCHOLINE_CATABOLIC_PROCESS	C5.GOCC_GOLGI_APPARATUS_SUBCOMPARTMENT	C5.GOBP_ANTIGEN_PROCESSING_AND_PRESENTATION_OF_ENDOGENOUS_ANTIGEN		C5.GOBP_PROTEIN_LOCALIZATION_TO_EXTRACELLULAR_REGION
C5.GOBP_CYTOKINESIS		C5.GOBP_REGULATION_OF_AMYLOID_FIBRIL_FORMATION	C5.GOBP_POSITIVE_REGULATION_OF_T_CELL_MEDIATED_IMMUNITY	C5.GOBP_B_CELL_ACTIVATION_INVOLVED_IN_IMMUNE_RESPONSE		C5.GOBP_REGULATION_OF_PROSTAGLANDIN_SECRETION
C5.GOBP_MITOTIC_CYTOKINESIS		C5.GOBP_REGULATION_OF_ENDOCYTOSIS	C5.GOBP_IMMUNOLOGICAL_MEMORY_PROCESS	C5.GOBP_T_CELL_PROLIFERATION		C5.GOBP_ANTIMICROBIAL_HUMORAL_IMMUNE_RESPONSE_MEDIATED_BY_ANTIMICROBIAL_PEPTIDE
C5.GOBP_MITOTIC_SPINDLE_ASSEMBLY		C5.GOBP_CELLULAR_RESPONSE_TO_THYROID_HORMONE_STIMULUS	C5.GOBP_NEGATIVE_REGULATION_OF_IMMUNE_SYSTEM_PROCESS	C5.GOBP_REGULATION_OF_IMMUNE_EFFECTOR_PROCESS		C5.GOBP_REGULATION_OF_UNSATURATED_FATTY_ACID_BIOSYNTHETIC_PROCESS
C5.GOBP_NEGATIVE_REGULATION_OF_ORGANELLE_ORGANIZATION		C5.GOBP_LIPID_STORAGE	C5.GOMF_CARBOHYDRATE_BINDING	C5.GOBP_POSITIVE_REGULATION_OF_CD4_POSITIVE_ALPHA_BETA_T_CELL_DIFFERENTIATION		C5.GOBP_MYELOID_LEUKOCYTE_DIFFERENTIATION
C5.GOBP_DNA_CONFORMATION_CHANGE		C5.GOBP_POSITIVE_REGULATION_OF_LIPID_TRANSPORT	C5.GOBP_MONONUCLEAR_CELL_DIFFERENTIATION	C5.GOBP_CD4_POSITIVE_ALPHA_BETA_T_CELL_ACTIVATION		C5.GOBP_POSITIVE_REGULATION_OF_LIPID_BIOSYNTHETIC_PROCESS
C5.GOBP_POSITIVE_REGULATION_OF_CHROMOSOME_SEGREGATION		C5.GOBP_NEURON_PROJECTION_ORGANIZATION	C5.GOBP_POSITIVE_REGULATION_OF_LEUKOCYTE_PROLIFERATION	C5.GOBP_POSITIVE_REGULATION_OF_T_CELL_PROLIFERATION		C5.GOBP_POSITIVE_REGULATION_OF_NITRIC_OXIDE_SYNTHASE_BIOSYNTHETIC_PROCESS
C5.GOCC_SPINDLE_POLE_CENTROSOME		C5.GOBP_STEROID_ESTERIFICATION	C5.GOBP_ANTIFUNGAL_INNATE_IMMUNE_RESPONSE	C5.GOBP_POSITIVE_REGULATION_OF_LYMPHOCYTE_DIFFERENTIATION		C5.GOBP_POSITIVE_REGULATION_OF_LIPID_TRANSPORT
C5.GOBP_MEIOTIC_SPINDLE_ORGANIZATION		C5.GOMF_APOLIPOPROTEIN_BINDING	C5.GOBP_NEUTROPHIL_ACTIVATION_INVOLVED_IN_IMMUNE_RESPONSE	C5.GOBP_ALPHA_BETA_T_CELL_DIFFERENTIATION		C5.GOBP_REGULATION_OF_LEUKOCYTE_MIGRATION
C5.GOBP_PROTEIN_DNA_COMPLEX_ASSEMBLY		C5.GOMF_LOW_DENSITY_LIPOPROTEIN_PARTICLE_BINDING	C5.GOCC_COATED_VESICLE	C5.GOBP_POSITIVE_REGULATION_OF_CD4_POSITIVE_ALPHA_BETA_T_CELL_ACTIVATION		C5.GOBP_RESPONSE_TO_PEPTIDE_HORMONE
C5.GOCC_MIDBODY		C5.GOBP_NEGATIVE_REGULATION_OF_LEUKOCYTE_PROLIFERATION	C5.GOBP_REGULATION_OF_T_CELL_PROLIFERATION	C5.GOBP_INTERFERON_GAMMA_PRODUCTION		C5.GOBP_POSITIVE_REGULATION_OF_CELL_DIVISION
C5.GOBP_DEOXYRIBONUCLEOTIDE_BIOSYNTHETIC_PROCESS		C5.GOMF_AMIDE_BINDING	C5.GOBP_REGULATION_OF_T_CELL_MEDIATED_IMMUNITY	C5.GOBP_POSITIVE_REGULATION_OF_B_CELL_PROLIFERATION		C5.GOBP_POSITIVE_REGULATION_OF_NEUROINFLAMMATORY_RESPONSE
C5.GOBP_POSITIVE_REGULATION_OF_METAPHASE_ANAPHASE_TRANSITION_OF_CELL_CYCLE		C5.GOBP_HORMONE_METABOLIC_PROCESS	C5.GOBP_REGULATION_OF_RESPONSE_TO_BIOTIC_STIMULUS	C5.GOBP_POSITIVE_REGULATION_OF_IMMUNE_EFFECTOR_PROCESS		C5.GOMF_PEPTIDOGLYCAN_BINDING
C5.GOMF_HISTONE_KINASE_ACTIVITY		C5.GOBP_MYELOID_LEUKOCYTE_MIGRATION	C5.GOBP_T_CELL_PROLIFERATION	C5.GOBP_T_CELL_DIFFERENTIATION		C5.GOBP_RESPONSE_TO_XENOBIOTIC_STIMULUS
C5.GOCC_SPINDLE_MICROTUBULE		C5.GOBP_DENDRITIC_SPINE_MAINTENANCE	C5.GOBP_POSITIVE_REGULATION_OF_CD4_POSITIVE_ALPHA_BETA_T_CELL_DIFFERENTIATION	C5.GOBP_RESPONSE_TO_INTERFERON_GAMMA		C5.GOBP_NEGATIVE_REGULATION_OF_MYELOID_CELL_DIFFERENTIATION
C5.GOBP_MITOTIC_DNA_INTEGRITY_CHECKPOINT_SIGNALING		C5.GOBP_POSITIVE_REGULATION_OF_MONOCYTE_CHEMOTAXIS	C5.GOBP_DEFENSE_RESPONSE_TO_BACTERIUM	C5.GOBP_POSITIVE_REGULATION_OF_ALPHA_BETA_T_CELL_DIFFERENTIATION		C5.GOBP_RESPONSE_TO_CARBOHYDRATE
C5.GOBP_DNA_REPLICATION_CHECKPOINT_SIGNALING		C5.GOBP_REGULATION_OF_AMYLOID_BETA_CLEARANCE	C5.GOBP_INTERLEUKIN_4_PRODUCTION	C5.GOBP_REGULATION_OF_CD4_POSITIVE_ALPHA_BETA_T_CELL_DIFFERENTIATION		C5.GOBP_CD4_POSITIVE_ALPHA_BETA_T_CELL_CYTOKINE_PRODUCTION
C5.GOBP_ANAPHASE_PROMOTING_COMPLEX_DEPENDENT_CATABOLIC_PROCESS		C5.GOBP_REGULATION_OF_ANTIGEN_PROCESSING_AND_PRESENTATION	C5.GOBP_POSITIVE_REGULATION_OF_T_CELL_PROLIFERATION	C5.GOBP_POSITIVE_REGULATION_OF_B_CELL_ACTIVATION		C5.GOBP_PROSTAGLANDIN_TRANSPORT
C5.GOBP_KINETOCHORE_ASSEMBLY		C5.GOCC_TRIGLYCERIDE_RICH_PLASMA_LIPOPROTEIN_PARTICLE	C5.GOBP_REGULATION_OF_HEMOPOIESIS	C5.GOBP_REGULATION_OF_T_CELL_DIFFERENTIATION		C5.GOCC_OUTER_MEMBRANE
C5.GOBP_NEGATIVE_REGULATION_OF_CELL_DIVISION		C5.GOBP_POSITIVE_REGULATION_OF_ENDOCYTOSIS	C5.GOBP_T_CELL_MEDIATED_IMMUNITY	C5.GOCC_LATE_ENDOSOME_MEMBRANE		C5.GOBP_POSITIVE_REGULATION_OF_CELL_ACTIVATION
C5.GOBP_POSITIVE_REGULATION_OF_CHROMOSOME_SEPARATION		C5.GOBP_NEGATIVE_REGULATION_OF_RESPONSE_TO_EXTERNAL_STIMULUS	C5.GOBP_REGULATION_OF_T_HELPER_CELL_DIFFERENTIATION	C5.GOBP_ALPHA_BETA_T_CELL_ACTIVATION		C5.GOMF_GLYCOSAMINOGLYCAN_BINDING
C5.GOBP_REGULATION_OF_EXIT_FROM_MITOSIS		C5.GOBP_CHOLESTEROL_STORAGE	C5.GOBP_POSITIVE_REGULATION_OF_ADAPTIVE_IMMUNE_RESPONSE	C5.GOBP_POSITIVE_REGULATION_OF_HEMOPOIESIS		C5.GOBP_CHEMOKINE_PRODUCTION
C5.GOBP_MITOTIC_CHROMOSOME_CONDENSATION		C5.GOBP_REGULATION_OF_COMPLEMENT_ACTIVATION	C5.GOBP_POSITIVE_REGULATION_OF_CD4_POSITIVE_ALPHA_BETA_T_CELL_ACTIVATION	C5.GOBP_POSITIVE_REGULATION_OF_MONOCYTE_DIFFERENTIATION		C5.GOBP_MONONUCLEAR_CELL_DIFFERENTIATION
C5.GOCC_ANAPHASE_PROMOTING_COMPLEX		C5.GOBP_DECIDUALIZATION	C5.GOCC_TRANSPORT_VESICLE	C5.GOMF_T_CELL_RECEPTOR_BINDING		C5.GOBP_FATTY_ACID_TRANSPORT
C5.GOBP_PROTEIN_DNA_COMPLEX_SUBUNIT_ORGANIZATION		C5.GOCC_ENDOCYTIC_VESICLE_LUMEN	C5.GOBP_POSITIVE_REGULATION_OF_LYMPHOCYTE_MEDIATED_IMMUNITY	C5.GOBP_POSITIVE_REGULATION_BY_SYMBIONT_OF_ENTRY_INTO_HOST		C5.GOBP_SENSORY_PERCEPTION_OF_PAIN
C5.GOBP_REGULATION_OF_CELL_CYCLE_G2_M_PHASE_TRANSITION		C5.GOBP_MACROPHAGE_ACTIVATION	C5.GOCC_INTRINSIC_COMPONENT_OF_ORGANELLE_MEMBRANE	C5.GOBP_REGULATION_OF_CD4_POSITIVE_ALPHA_BETA_T_CELL_ACTIVATION		C5.GOBP_NITRIC_OXIDE_SYNTHASE_BIOSYNTHETIC_PROCESS
C5.GOBP_CELL_CYCLE_G1_S_PHASE_TRANSITION		C5.GOBP_REGULATION_OF_LEUKOCYTE_PROLIFERATION	C5.GOBP_GRANULOCYTE_ACTIVATION	C5.GOBP_REGULATION_OF_ALPHA_BETA_T_CELL_DIFFERENTIATION		C5.GOBP_CYTOKINE_PRODUCTION_INVOLVED_IN_IMMUNE_RESPONSE
C5.GOBP_DEOXYRIBONUCLEOSIDE_MONOPHOSPHATE_METABOLIC_PROCESS		C5.GOBP_ASTROCYTE_ACTIVATION	C5.GOCC_VACUOLAR_MEMBRANE	C5.GOBP_POSITIVE_REGULATION_OF_ALPHA_BETA_T_CELL_ACTIVATION		C5.GOBP_NEGATIVE_REGULATION_OF_INTRINSIC_APOPTOTIC_SIGNALING_PATHWAY
C5.GOBP_REGULATION_OF_UBIQUITIN_PROTEIN_LIGASE_ACTIVITY		C5.GOBP_ACUTE_INFLAMMATORY_RESPONSE_TO_ANTIGENIC_STIMULUS	C5.GOBP_POSITIVE_REGULATION_OF_ALPHA_BETA_T_CELL_DIFFERENTIATION	C5.GOBP_REGULATION_OF_LYMPHOCYTE_DIFFERENTIATION		C5.GOBP_POSITIVE_REGULATION_OF_PROTEIN_LOCALIZATION
C5.GOCC_TRANSFERASE_COMPLEX_TRANSFERRING_PHOSPHORUS_CONTAINING_GROUPS		C5.GOBP_ACUTE_INFLAMMATORY_RESPONSE	C5.GOBP_REGULATION_OF_CD4_POSITIVE_ALPHA_BETA_T_CELL_DIFFERENTIATION	C5.GOBP_IMMUNOLOGICAL_MEMORY_FORMATION_PROCESS		C5.GOBP_RESPONSE_TO_TOXIC_SUBSTANCE
C5.GOBP_MITOTIC_SISTER_CHROMATID_COHESION		C5.GOBP_LIPID_LOCALIZATION	C5.GOBP_REGULATION_OF_LEUKOCYTE_DIFFERENTIATION	C5.GOBP_T_CELL_DIFFERENTIATION_INVOLVED_IN_IMMUNE_RESPONSE		C5.GOBP_REGULATION_OF_ICOSANOID_SECRETION
C5.GOBP_DNA_REPLICATION		C5.GOBP_NEGATIVE_REGULATION_OF_DEFENSE_RESPONSE	C5.GOBP_DEFENSE_RESPONSE_TO_FUNGUS	C5.GOBP_POSITIVE_REGULATION_OF_INTERFERON_GAMMA_PRODUCTION		C5.GOBP_RESPONSE_TO_MANGANESE_ION
C5.GOBP_EXIT_FROM_MITOSIS		C5.GOBP_REGULATION_OF_MYELOID_LEUKOCYTE_DIFFERENTIATION	C5.GOBP_REGULATION_OF_T_CELL_DIFFERENTIATION	C5.GOBP_IMMUNOLOGICAL_MEMORY_PROCESS		C5.GOBP_NEGATIVE_REGULATION_OF_HEMOPOIESIS
C5.GOBP_CENTROMERE_COMPLEX_ASSEMBLY		C5.GOBP_POSITIVE_REGULATION_OF_CHOLESTEROL_EFFLUX	C5.GOBP_ALPHA_BETA_T_CELL_ACTIVATION	C5.GOBP_ANTIGEN_PROCESSING_AND_PRESENTATION_OF_ENDOGENOUS_PEPTIDE_ANTIGEN		C5.GOBP_POSITIVE_REGULATION_OF_FATTY_ACID_BIOSYNTHETIC_PROCESS
C5.GOBP_REGULATION_OF_DNA_REPLICATION		C5.GOBP_STEROID_CATABOLIC_PROCESS	C5.GOBP_POSITIVE_REGULATION_OF_HEMOPOIESIS	C5.GOBP_POSITIVE_REGULATION_OF_REGULATORY_T_CELL_DIFFERENTIATION		C5.GOBP_REGULATION_OF_CELL_CELL_ADHESION
C5.GOBP_POSITIVE_REGULATION_OF_UBIQUITIN_PROTEIN_TRANSFERASE_ACTIVITY		C5.GOMF_CYSTEINE_TYPE_ENDOPEPTIDASE_ACTIVITY	C5.GOMF_LIPOPEPTIDE_BINDING	C5.GOBP_REGULATION_OF_MONOCYTE_DIFFERENTIATION		C5.GOBP_POSITIVE_REGULATION_OF_TUMOR_NECROSIS_FACTOR_SUPERFAMILY_CYTOKINE_PRODUCTION
C5.GOBP_FEMALE_MEIOTIC_NUCLEAR_DIVISION		C5.GOBP_NEGATIVE_REGULATION_OF_INTERLEUKIN_2_PRODUCTION	C5.GOMF_T_CELL_RECEPTOR_BINDING	C5.GOBP_POSITIVE_REGULATION_OF_VIRAL_LIFE_CYCLE		C5.GOBP_LIPID_LOCALIZATION
C5.GOBP_MICROTUBULE_ORGANIZING_CENTER_LOCALIZATION		C5.GOBP_RECEPTOR_CATABOLIC_PROCESS	C5.GOBP_POSITIVE_REGULATION_OF_INTERLEUKIN_1_BETA_PRODUCTION	C5.GOBP_RESPONSE_TO_TUMOR_NECROSIS_FACTOR		C5.GOBP_REGULATION_OF_MITOTIC_NUCLEAR_DIVISION
C5.GOBP_MEIOSIS_I_CELL_CYCLE_PROCESS		C5.GOBP_REGULATION_OF_MONOCYTE_CHEMOTAXIS	C5.GOBP_RESPONSE_TO_FUNGUS	C5.GOBP_REGULATION_OF_ALPHA_BETA_T_CELL_ACTIVATION		C5.GOBP_T_CELL_DIFFERENTIATION
C5.GOBP_ESTABLISHMENT_OF_MITOTIC_SPINDLE_LOCALIZATION		C5.GOBP_MEMORY	C5.GOBP_REGULATION_OF_CD4_POSITIVE_ALPHA_BETA_T_CELL_ACTIVATION	C5.GOBP_REGULATION_OF_B_CELL_RECEPTOR_SIGNALING_PATHWAY		C5.GOBP_POSITIVE_REGULATION_OF_LIPID_LOCALIZATION
C5.GOBP_MITOTIC_G2_DNA_DAMAGE_CHECKPOINT_SIGNALING		C5.GOBP_PROTEIN_LIPID_COMPLEX_ASSEMBLY	C5.GOBP_REGULATION_OF_LYMPHOCYTE_MEDIATED_IMMUNITY	C5.GOMF_IMMUNOGLOBULIN_BINDING		C5.GOBP_REGULATION_OF_NIK_NF_KAPPAB_SIGNALING
C5.GOCC_MITOTIC_SPINDLE_POLE		C5.GOBP_RESPONSE_TO_THYROID_HORMONE	C5.GOBP_REGULATION_OF_ALPHA_BETA_T_CELL_DIFFERENTIATION	C5.GOMF_POLYSACCHARIDE_BINDING		C5.GOBP_RESPONSE_TO_EXTRACELLULAR_STIMULUS
C5.GOBP_POSITIVE_REGULATION_OF_DNA_REPLICATION		C5.GOBP_FC_GAMMA_RECEPTOR_SIGNALING_PATHWAY	C5.GOBP_POSITIVE_REGULATION_OF_RESPONSE_TO_BIOTIC_STIMULUS	C5.GOBP_POSITIVE_REGULATION_OF_ADAPTIVE_IMMUNE_RESPONSE		C5.GOBP_CELL_ADHESION_MOLECULE_PRODUCTION
C2.KEGG_P53_SIGNALING_PATHWAY		C5.GOMF_FIBRONECTIN_BINDING	C5.GOBP_POSITIVE_REGULATION_OF_ALPHA_BETA_T_CELL_ACTIVATION	C5.GOBP_POSITIVE_REGULATION_OF_KINASE_ACTIVITY		C5.GOBP_POSITIVE_REGULATION_OF_T_CELL_CYTOKINE_PRODUCTION
C2.KEGG_CELL_CYCLE		C5.GOBP_INTERLEUKIN_1_PRODUCTION	C5.GOBP_REGULATION_OF_LYMPHOCYTE_DIFFERENTIATION	C5.GOMF_CARBOHYDRATE_BINDING		C5.GOBP_REGULATION_OF_HETEROTYPIC_CELL_CELL_ADHESION
C2.KEGG_PROGESTERONE_MEDIATED_OOCYTE_MATURATION		C2.KEGG_LYSOSOME	C5.GOBP_REGULATION_OF_ADAPTIVE_IMMUNE_RESPONSE	C5.GOBP_POSITIVE_REGULATION_OF_LYMPHOCYTE_MEDIATED_IMMUNITY		C5.GOBP_MONOCARBOXYLIC_ACID_TRANSPORT
C2.KEGG_PYRIMIDINE_METABOLISM		C2.KEGG_SYSTEMIC_LUPUS_ERYTHEMATOSUS	C5.GOBP_TUMOR_NECROSIS_FACTOR_SUPERFAMILY_CYTOKINE_PRODUCTION	C5.GOBP_RESPONSE_TO_PROTOZOAN		C5.GOBP_REGULATION_OF_MYELOID_LEUKOCYTE_DIFFERENTIATION
C2.KEGG_OOCYTE_MEIOSIS		C2.KEGG_PRION_DISEASES	C5.GOBP_POSITIVE_REGULATION_OF_INTERLEUKIN_1_PRODUCTION	C5.GOBP_REGULATION_OF_LEUKOCYTE_DIFFERENTIATION		C5.GOBP_POSITIVE_REGULATION_OF_ORGANELLE_ORGANIZATION
		C2.KEGG_COMPLEMENT_AND_COAGULATION_CASCADES	C5.GOBP_ANTIGEN_PROCESSING_AND_PRESENTATION_VIA_MHC_CLASS_IB	C5.GOBP_POSITIVE_REGULATION_OF_T_CELL_MEDIATED_CYTOTOXICITY		C5.GOBP_POSITIVE_REGULATION_OF_ACUTE_INFLAMMATORY_RESPONSE
		C2.KEGG_LEISHMANIA_INFECTION	C5.GOBP_NEGATIVE_REGULATION_OF_CELL_CELL_ADHESION	C5.GOBP_T_CELL_RECEPTOR_SIGNALING_PATHWAY		C5.GOBP_RESPONSE_TO_PEPTIDE
			C5.GOBP_CD4_POSITIVE_ALPHA_BETA_T_CELL_DIFFERENTIATION	C5.GOBP_INTERLEUKIN_4_PRODUCTION		C5.GOBP_ICOSANOID_METABOLIC_PROCESS
			C5.GOBP_RESPONSE_TO_HYDROPEROXIDE	C5.GOBP_MATURE_B_CELL_DIFFERENTIATION		C5.GOBP_PYRIDINE_NUCLEOTIDE_BIOSYNTHETIC_PROCESS
			C5.GOBP_NEGATIVE_REGULATION_OF_B_CELL_PROLIFERATION	C5.GOBP_POSITIVE_REGULATION_OF_LEUKOCYTE_MEDIATED_IMMUNITY		C5.GOBP_RESPONSE_TO_CHOLESTEROL
			C5.GOBP_ANTIGEN_PROCESSING_AND_PRESENTATION_OF_ENDOGENOUS_PEPTIDE_ANTIGEN	C5.GOBP_MONOCYTE_DIFFERENTIATION		C5.GOBP_ANTIMICROBIAL_HUMORAL_RESPONSE
			C5.GOBP_MYELOID_CELL_ACTIVATION_INVOLVED_IN_IMMUNE_RESPONSE	C5.GOBP_POSITIVE_T_CELL_SELECTION		C5.GOBP_REGULATION_OF_LEUKOCYTE_DIFFERENTIATION
			C5.GOBP_POSITIVE_REGULATION_OF_MYELOID_LEUKOCYTE_MEDIATED_IMMUNITY	C5.GOBP_REGULATORY_T_CELL_DIFFERENTIATION		C5.GOMF_G_PROTEIN_COUPLED_RECEPTOR_BINDING
			C5.GOBP_POSITIVE_REGULATION_OF_REGULATORY_T_CELL_DIFFERENTIATION	C5.GOBP_REGULATION_OF_T_HELPER_CELL_DIFFERENTIATION		C5.GOBP_REGULATION_OF_LEUKOCYTE_CHEMOTAXIS
			C5.GOBP_MYELOID_LEUKOCYTE_ACTIVATION	C5.GOBP_REGULATION_OF_T_CELL_MEDIATED_CYTOTOXICITY		C5.GOBP_BIOLOGICAL_PROCESS_INVOLVED_IN_SYMBIOTIC_INTERACTION
			C5.GOBP_POSITIVE_REGULATION_OF_INTERLEUKIN_6_PRODUCTION	C5.GOCC_IMMUNOGLOBULIN_COMPLEX		C5.GOBP_HYALURONAN_METABOLIC_PROCESS
			C5.GOBP_ANTIGEN_RECEPTOR_MEDIATED_SIGNALING_PATHWAY	C5.GOBP_POSITIVE_REGULATION_OF_INTERLEUKIN_12_PRODUCTION		C5.GOBP_POSITIVE_REGULATION_OF_CELL_CELL_ADHESION
			C5.GOBP_CELLULAR_RESPONSE_TO_LOW_DENSITY_LIPOPROTEIN_PARTICLE_STIMULUS	C5.GOBP_NEGATIVE_REGULATION_OF_LYMPHOCYTE_ACTIVATION		C5.GOBP_INTERLEUKIN_1_MEDIATED_SIGNALING_PATHWAY
			C5.GOBP_CD4_POSITIVE_ALPHA_BETA_T_CELL_ACTIVATION	C5.GOBP_REGULATION_OF_VIRAL_ENTRY_INTO_HOST_CELL		C5.GOBP_NEGATIVE_REGULATION_OF_OSTEOCLAST_DIFFERENTIATION
			C5.GOBP_REGULATION_OF_ALPHA_BETA_T_CELL_ACTIVATION	C5.GOCC_IMMUNOLOGICAL_SYNAPSE		C5.GOBP_RESPONSE_TO_ATP
			C5.GOBP_DEFENSE_RESPONSE_TO_GRAM_POSITIVE_BACTERIUM	C2.KEGG_INTESTINAL_IMMUNE_NETWORK_FOR_IGA_PRODUCTION		C5.GOBP_INTRINSIC_APOPTOTIC_SIGNALING_PATHWAY
			C5.GOBP_POSITIVE_REGULATION_OF_LYMPHOCYTE_DIFFERENTIATION	C2.KEGG_ASTHMA		C5.GOBP_PYRIDINE_CONTAINING_COMPOUND_BIOSYNTHETIC_PROCESS
			C5.GOBP_POSITIVE_REGULATION_OF_TUMOR_NECROSIS_FACTOR_SUPERFAMILY_CYTOKINE_PRODUCTION	C2.KEGG_ALLOGRAFT_REJECTION		C5.GOMF_FIBRONECTIN_BINDING
			C5.GOBP_ALPHA_BETA_T_CELL_DIFFERENTIATION	C2.KEGG_AUTOIMMUNE_THYROID_DISEASE		C5.GOBP_POSITIVE_REGULATION_OF_SECRETION
			C5.GOBP_POSITIVE_REGULATION_OF_INTERLEUKIN_4_PRODUCTION	C2.KEGG_GRAFT_VERSUS_HOST_DISEASE		C5.GOBP_NEGATIVE_REGULATION_OF_CELL_JUNCTION_ASSEMBLY
			C5.GOMF_POLYSACCHARIDE_BINDING	C2.KEGG_VIRAL_MYOCARDITIS		C5.GOBP_POSITIVE_REGULATION_OF_NEUTROPHIL_MIGRATION
			C5.GOMF_PATTERN_RECOGNITION_RECEPTOR_ACTIVITY	C2.KEGG_TYPE_I_DIABETES_MELLITUS		C5.GOBP_PROSTANOID_BIOSYNTHETIC_PROCESS
			C5.GOBP_INTERFERON_GAMMA_PRODUCTION	C2.KEGG_CELL_ADHESION_MOLECULES_CAMS		C5.GOBP_PYRIDINE_NUCLEOTIDE_METABOLIC_PROCESS
			C5.GOCC_PHAGOCYTIC_CUP	C2.KEGG_ANTIGEN_PROCESSING_AND_PRESENTATION		C5.GOBP_POSITIVE_REGULATION_OF_ESTABLISHMENT_OF_PROTEIN_LOCALIZATION
			C5.GOBP_ANTIGEN_PROCESSING_AND_PRESENTATION_OF_PEPTIDE_ANTIGEN_VIA_MHC_CLASS_I	C2.KEGG_LEISHMANIA_INFECTION		C5.GOBP_NEGATIVE_REGULATION_OF_SIGNAL_TRANSDUCTION_IN_ABSENCE_OF_LIGAND
			C5.GOMF_GLYCOLIPID_BINDING	C2.KEGG_SYSTEMIC_LUPUS_ERYTHEMATOSUS		C5.GOBP_REGULATION_OF_NEUTROPHIL_CHEMOTAXIS
			C5.GOBP_FC_GAMMA_RECEPTOR_SIGNALING_PATHWAY	C2.KEGG_B_CELL_RECEPTOR_SIGNALING_PATHWAY		C5.GOBP_REGULATION_OF_SENSORY_PERCEPTION
			C5.GOBP_T_CELL_RECEPTOR_SIGNALING_PATHWAY	C2.KEGG_PRIMARY_IMMUNODEFICIENCY		C5.GOBP_RESPONSE_TO_STEROL
			C5.GOBP_INTERLEUKIN_1_PRODUCTION	C2.KEGG_HEMATOPOIETIC_CELL_LINEAGE		C2.KEGG_LEISHMANIA_INFECTION
			C5.GOBP_NEGATIVE_REGULATION_OF_CELL_ADHESION			C2.KEGG_CYTOKINE_CYTOKINE_RECEPTOR_INTERACTION
			C5.GOBP_PHAGOCYTOSIS			C2.KEGG_NOD_LIKE_RECEPTOR_SIGNALING_PATHWAY
			C5.GOCC_PHAGOCYTIC_VESICLE			C2.KEGG_TOLL_LIKE_RECEPTOR_SIGNALING_PATHWAY
			C5.GOBP_REGULATION_OF_SUPEROXIDE_METABOLIC_PROCESS
			C5.GOBP_POSITIVE_REGULATION_OF_INNATE_IMMUNE_RESPONSE
			C5.GOBP_HUMORAL_IMMUNE_RESPONSE
			C5.GOBP_NEGATIVE_REGULATION_OF_B_CELL_ACTIVATION
			C5.GOBP_NEGATIVE_REGULATION_OF_LEUKOCYTE_CELL_CELL_ADHESION
			C5.GOBP_CELLULAR_RESPONSE_TO_LIPOPROTEIN_PARTICLE_STIMULUS
			C5.GOBP_REGULATORY_T_CELL_DIFFERENTIATION
			C5.GOBP_B_CELL_ACTIVATION
			C5.GOBP_RESPONSE_TO_TUMOR_CELL
			C2.KEGG_ASTHMA
			C2.KEGG_ALLOGRAFT_REJECTION
			C2.KEGG_GRAFT_VERSUS_HOST_DISEASE
			C2.KEGG_TYPE_I_DIABETES_MELLITUS
			C2.KEGG_INTESTINAL_IMMUNE_NETWORK_FOR_IGA_PRODUCTION
			C2.KEGG_AUTOIMMUNE_THYROID_DISEASE
			C2.KEGG_VIRAL_MYOCARDITIS
			C2.KEGG_LEISHMANIA_INFECTION
			C2.KEGG_CELL_ADHESION_MOLECULES_CAMS
			C2.KEGG_SYSTEMIC_LUPUS_ERYTHEMATOSUS
			C2.KEGG_HEMATOPOIETIC_CELL_LINEAGE
			C2.KEGG_ANTIGEN_PROCESSING_AND_PRESENTATION
